# Supplementary material for: Experimental assessment of permethrin-fipronil combination in preventing Leishmania infantum transmission to dogs under natural exposures
Source: Vet Parasitol X. 2020 May 18;3:100026. doi: 10.1016/j.vpoa.2020.100026 (PMC7458379; doi:10.1016/j.vpoa.2020.100026)
Supplement: Supplementary file 1 [file mmc1.zip]

Archive with 1 entries (1 files):
- Vetpar-D-20-14152_DataProfile.xml
