# Supplementary material for: Experimental assessment of permethrin-fipronil combination in preventing Leishmania infantum transmission to dogs under natural exposures
Source: Vet Parasitol X. 2020 May 18;3:100026. doi: 10.1016/j.vpoa.2020.100026 (PMC7458379; doi:10.1016/j.vpoa.2020.100026)
Supplement: Supplementary file 1 [file mmc1.zip › Vetpar-D-20-14152_DataProfile.xml]

<?xml version="1.0" encoding="utf-8" standalone="no"?>
<data>
  <datasets>
    <author>frederic.beugnet@boehringer-ingelheim.com;fred.beugnet@orange.fr</author>
    <type>0</type>
    <dataset>
      <value>4</value>
      <reason>Data will be made available on request</reason>
      <comments />
    </dataset>
  </datasets>
</data>
